# Supplementary material for: Quantitative Phenotype Morbidity Description of SATB2-Associated Syndrome
Source: Hum Mutat. 2023 Apr 26;2023:8200176. doi: 10.1155/2023/8200176 (PMC11918880; doi:10.1155/2023/8200176)
Supplement: Supplementary Materials — Figure S1: schematic representation of coding variants included in this study. Figures S2–S4: screenshots of the SATB2 portal and its different input modalities. Table S1: SATB2-associated syndrome severity score. Tables S2–S20: demographics and multiple linear regression models by mutation category for individual subcategories of the score. Supplementary File: individual score and molecular and demographic data for all individuals included in the study. [file 8200176.f1.zip]

Archive with 3 entries (3 files):
- Mutalyzer Variant Check.txt
- Supplementary File Severity Paper.docx
- Supplementary File.pdf
