# Supplementary material for: Quantitative Phenotype Morbidity Description of SATB2-Associated Syndrome
Source: Hum Mutat. 2023 Apr 26;2023:8200176. doi: 10.1155/2023/8200176 (PMC11918880; doi:10.1155/2023/8200176)
Supplement: Supplementary Materials — Figure S1: schematic representation of coding variants included in this study. Figures S2–S4: screenshots of the SATB2 portal and its different input modalities. Table S1: SATB2-associated syndrome severity score. Tables S2–S20: demographics and multiple linear regression models by mutation category for individual subcategories of the score. Supplementary File: individual score and molecular and demographic data for all individuals included in the study. [file 8200176.f1.zip › Mutalyzer Variant Check.txt]

Input Status Normalized DNA g. RNA Protein
NM_015265.3:c.185T>A Success NM_015265.3:c.185T>A N/A NM_015265.3:r.(185u>a) NM_015265.3(NP_056080.1):p.(Val62Asp)
NM_015265.3:c.257T>G Success NM_015265.3:c.257T>G N/A NM_015265.3:r.(257u>g) NM_015265.3(NP_056080.1):p.(Leu86Arg)
NM_015265.3:c.287T>G Success NM_015265.3:c.287T>G N/A NM_015265.3:r.(287u>g) NM_015265.3(NP_056080.1):p.(Leu96Arg)
NM_015265.3:c.392T>A Success NM_015265.3:c.392T>A N/A NM_015265.3:r.(392u>a) NM_015265.3(NP_056080.1):p.(Val131Glu)
NM_015265.3:c.760C>T Success NM_015265.3:c.760C>T N/A NM_015265.3:r.(760c>u) NM_015265.3(NP_056080.1):p.(His254Tyr)
NM_015265.3:c.1136A>C Success NM_015265.3:c.1136A>C N/A NM_015265.3:r.(1136a>c) NM_015265.3(NP_056080.1):p.(Gln379Pro)
NM_015265.3:c.1165C>T Success NM_015265.3:c.1165C>T N/A NM_015265.3:r.(1165c>u) NM_015265.3(NP_056080.1):p.(Arg389Cys)
NM_015265.3:c.1166G>T Success NM_015265.3:c.1166G>T N/A NM_015265.3:r.(1166g>u) NM_015265.3(NP_056080.1):p.(Arg389Leu)
NM_015265.3:c.1166G>A Success NM_015265.3:c.1166G>A N/A NM_015265.3:r.(1166g>a) NM_015265.3(NP_056080.1):p.(Arg389His)
NM_015265.3:c.1169C>T Success NM_015265.3:c.1169C>T N/A NM_015265.3:r.(1169c>u) NM_015265.3(NP_056080.1):p.(Thr390Ile)
NM_015265.3:c.1195C>T Success NM_015265.3:c.1195C>T N/A NM_015265.3:r.(1195c>u) NM_015265.3(NP_056080.1):p.(Arg399Cys)
NM_015265.3:c.1196G>C Success NM_015265.3:c.1196G>C N/A NM_015265.3:r.(1196g>c) NM_015265.3(NP_056080.1):p.(Arg399Pro)
NM_015265.3:c.1196G>A Success NM_015265.3:c.1196G>A N/A NM_015265.3:r.(1196g>a) NM_015265.3(NP_056080.1):p.(Arg399His)
NM_015265.3:c.1196G>T Success NM_015265.3:c.1196G>T N/A NM_015265.3:r.(1196g>u) NM_015265.3(NP_056080.1):p.(Arg399Leu)
NM_015265.3:c.1226A>G Success NM_015265.3:c.1226A>G N/A NM_015265.3:r.(1226a>g) NM_015265.3(NP_056080.1):p.(Gln409Arg)
NM_015265.3:c.1253T>G Success NM_015265.3:c.1253T>G N/A NM_015265.3:r.(1253u>g) NM_015265.3(NP_056080.1):p.(Met418Arg)
NM_015265.3:c.1286G>A Success NM_015265.3:c.1286G>A N/A NM_015265.3:r.(1286g>a) NM_015265.3(NP_056080.1):p.(Arg429Gln)
NM_015265.3:c.1541A>G Success NM_015265.3:c.1541A>G N/A NM_015265.3:r.(1541a>g) NM_015265.3(NP_056080.1):p.(Gln514Arg)
NM_015265.3:c.1554T>G Success NM_015265.3:c.1554T>G N/A NM_015265.3:r.(1554u>g) NM_015265.3(NP_056080.1):p.(Cys518Trp)
NM_015265.3:c.1564C>T Success NM_015265.3:c.1564C>T N/A NM_015265.3:r.(1564c>u) NM_015265.3(NP_056080.1):p.(Arg522Cys)
NM_015265.3:c.1634T>C Success NM_015265.3:c.1634T>C N/A NM_015265.3:r.(1634u>c) NM_015265.3(NP_056080.1):p.(Leu545Pro)
NM_015265.3:c.1946C>T Success NM_015265.3:c.1946C>T N/A NM_015265.3:r.(1946c>u) NM_015265.3(NP_056080.1):p.(Ser649Leu)
NM_015265.3:c.9_16del Success NM_015265.3:c.9_16del N/A NM_015265.3:r.(9_16del) NM_015265.3(NP_056080.1):p.(Arg4Glufs*68)
NM_015265.3:c.19dup Success NM_015265.3:c.19dup N/A NM_015265.3:r.(19dup) NM_015265.3(NP_056080.1):p.(Ser7Lysfs*68)
NM_015265.3:c.124G>T Success NM_015265.3:c.124G>T N/A NM_015265.3:r.(124g>u) NM_015265.3(NP_056080.1):p.(Gly42*)
NM_015265.3:c.138del Success NM_015265.3:c.138del N/A NM_015265.3:r.(138del) NM_015265.3(NP_056080.1):p.(Arg46Serfs*13)
NM_015265.3:c.163del Success NM_015265.3:c.163del N/A NM_015265.3:r.(163del) NM_015265.3(NP_056080.1):p.(Val55Trpfs*4)
NM_015265.3:c.318T>G Success NM_015265.3:c.318T>G N/A NM_015265.3:r.(318u>g) NM_015265.3(NP_056080.1):p.(Tyr106*)
NM_015265.3:c.334del Success NM_015265.3:c.334del N/A NM_015265.3:r.(334del) NM_015265.3(NP_056080.1):p.(Ala112Profs*6)
NM_015265.3:c.337C>T Success NM_015265.3:c.337C>T N/A NM_015265.3:r.(337c>u) NM_015265.3(NP_056080.1):p.(Gln113*)
NM_015265.3:c.346G>C Success NM_015265.3:c.346G>C N/A NM_015265.3:r.(346g>c) NM_015265.3(NP_056080.1):p.(Gly116Arg)
NM_015265.3:c.346G>T Success NM_015265.3:c.346G>T N/A NM_015265.3:r.(346g>u) NM_015265.3(NP_056080.1):p.(Gly116*)
NM_015265.3:c.390T>A Success NM_015265.3:c.390T>A N/A NM_015265.3:r.(390u>a) NM_015265.3(NP_056080.1):p.(Tyr130*)
NM_015265.3:c.400del Success NM_015265.3:c.400del N/A NM_015265.3:r.(400del) NM_015265.3(NP_056080.1):p.(Ala134Hisfs*17)
NM_015265.3:c.482del Success NM_015265.3:c.482del N/A NM_015265.3:r.(482del) NM_015265.3(NP_056080.1):p.(Lys161Serfs*19)
NM_015265.3:c.505C>T Success NM_015265.3:c.505C>T N/A NM_015265.3:r.(505c>u) NM_015265.3(NP_056080.1):p.(Gln169*)
NM_015265.3:c.581_584del Success NM_015265.3:c.581_584del N/A NM_015265.3:r.(581_584del) NM_015265.3(NP_056080.1):p.(Glu194Alafs*7)
NM_015265.3:c.583dup Success NM_015265.3:c.583dup N/A NM_015265.3:r.(583dup) NM_015265.3(NP_056080.1):p.(Cys195Leufs*14)
NM_015265.3:c.594_595del Success NM_015265.3:c.594_595del N/A NM_015265.3:r.(594_595del) NM_015265.3(NP_056080.1):p.(Gln199Glufs*9)
NM_015265.3:c.622dup Success NM_015265.3:c.622dup N/A NM_015265.3:r.(622dup) NM_015265.3(NP_056080.1):p.(Ser208Lysfs*20)
NM_015265.3:c.642_643dup Success NM_015265.3:c.642_643dup N/A NM_015265.3:r.(642_643dup) NM_015265.3(NP_056080.1):p.(Ser215Cysfs*45)
NM_015265.3:c.652A>T Success NM_015265.3:c.652A>T N/A NM_015265.3:r.(652a>u) NM_015265.3(NP_056080.1):p.(Lys218*)
NM_015265.3:c.688A>T Success NM_015265.3:c.688A>T N/A NM_015265.3:r.(688a>u) NM_015265.3(NP_056080.1):p.(Lys230*)
NM_015265.3:c.715C>T Success NM_015265.3:c.715C>T N/A NM_015265.3:r.(715c>u) NM_015265.3(NP_056080.1):p.(Arg239*)
NM_015265.3:c.805G>T Success NM_015265.3:c.805G>T N/A NM_015265.3:r.(805g>u) NM_015265.3(NP_056080.1):p.(Glu269*)
NM_015265.3:c.808_809del Success NM_015265.3:c.808_809del N/A NM_015265.3:r.(808_809del) NM_015265.3(NP_056080.1):p.(Gln270Valfs*33)
NM_015265.3:c.816del Success NM_015265.3:c.816del N/A NM_015265.3:r.(816del) NM_015265.3(NP_056080.1):p.(His273Thrfs*21)
NM_015265.3:c.832del Success NM_015265.3:c.832del N/A NM_015265.3:r.(832del) NM_015265.3(NP_056080.1):p.(His278Thrfs*16)
NM_015265.3:c.847C>T Success NM_015265.3:c.847C>T N/A NM_015265.3:r.(847c>u) NM_015265.3(NP_056080.1):p.(Arg283*)
NM_015265.3:c.868C>T Success NM_015265.3:c.868C>T N/A NM_015265.3:r.(868c>u) NM_015265.3(NP_056080.1):p.(Gln290*)
NM_015265.3:c.988C>T Success NM_015265.3:c.988C>T N/A NM_015265.3:r.(988c>u) NM_015265.3(NP_056080.1):p.(Gln330*)
NM_015265.3:c.997C>T Success NM_015265.3:c.997C>T N/A NM_015265.3:r.(997c>u) NM_015265.3(NP_056080.1):p.(Gln333*)
NM_015265.3:c.1016del Success NM_015265.3:c.1016del N/A NM_015265.3:r.(1016del) NM_015265.3(NP_056080.1):p.(Phe339Serfs*2)
NM_015265.3:c.1105_1106insT Success NM_015265.3:c.1105_1106insT N/A NM_015265.3:r.(1105_1106insu) NM_015265.3(NP_056080.1):p.(Arg369Metfs*3)
NM_015265.3:c.1131_1132del Success NM_015265.3:c.1131_1132del N/A NM_015265.3:r.(1131_1132del) NM_015265.3(NP_056080.1):p.(Ser378Profs*18)
NM_015265.3:c.1132_1133insAC Success NM_015265.3:c.1132_1133insAC N/A NM_015265.3:r.(1132_1133insac) NM_015265.3(NP_056080.1):p.(Ser378Tyrfs*36)
NM_015265.3:c.1135C>T Success NM_015265.3:c.1135C>T N/A NM_015265.3:r.(1135c>u) NM_015265.3(NP_056080.1):p.(Gln379*)
NM_015265.3:c.1148del Success NM_015265.3:c.1148del N/A NM_015265.3:r.(1148del) NM_015265.3(NP_056080.1):p.(Ala383Glufs*30)
NM_015265.3:c.1171C>T Success NM_015265.3:c.1171C>T N/A NM_015265.3:r.(1171c>u) NM_015265.3(NP_056080.1):p.(Gln391*)
NM_015265.3:c.1174G>C Success NM_015265.3:c.1174G>C N/A NM_015265.3:r.(1174g>c) NM_015265.3(NP_056080.1):p.(Gly392Arg)
NM_015265.3:c.1175G>A Success NM_015265.3:c.1175G>A N/A NM_015265.3:r.(1175g>a) NM_015265.3(NP_056080.1):p.(Gly392Glu)
NM_015265.3:c.1196del Success NM_015265.3:c.1196del N/A NM_015265.3:r.(1196del) NM_015265.3(NP_056080.1):p.(Arg399Leufs*14)
NM_015265.3:c.1255C>T Success NM_015265.3:c.1255C>T N/A NM_015265.3:r.(1255c>u) NM_015265.3(NP_056080.1):p.(Gln419*)
NM_015265.3:c.1285C>T Success NM_015265.3:c.1285C>T N/A NM_015265.3:r.(1285c>u) NM_015265.3(NP_056080.1):p.(Arg429*)
NM_015265.3:c.1311_1314dup Corrected NM_015265.3:c.1311_1314dup N/A NM_015265.3:r.(1311_1314dup) NM_015265.3(NP_056080.1):p.(Arg439Glyfs*38)
NM_015265.3:c.1329_1347dup Success NM_015265.3:c.1329_1347dup N/A NM_015265.3:r.(1329_1347dup) NM_015265.3(NP_056080.1):p.(Ser450Glnfs*32)
NM_015265.3:c.1375C>T Success NM_015265.3:c.1375C>T N/A NM_015265.3:r.(1375c>u) NM_015265.3(NP_056080.1):p.(Arg459*)
NM_015265.3:c.1477C>T Success NM_015265.3:c.1477C>T N/A NM_015265.3:r.(1477c>u) NM_015265.3(NP_056080.1):p.(Gln493*)
NM_015265.3:c.1495A>T Success NM_015265.3:c.1495A>T N/A NM_015265.3:r.(1495a>u) NM_015265.3(NP_056080.1):p.(Lys499*)
NM_015265.3:c.1515del Success NM_015265.3:c.1515del N/A NM_015265.3:r.(1515del) NM_015265.3(NP_056080.1):p.(Phe505Leufs*41)
NM_015265.3:c.1511_1512insCAAGCCT Success NM_015265.3:c.1511_1512insCAAGCCT N/A NM_015265.3:r.(1511_1512inscaagccu) NM_015265.3(NP_056080.1):p.(Phe505Lysfs*10)
NM_015265.3:c.1592dup Success NM_015265.3:c.1592dup N/A NM_015265.3:r.(1592dup) NM_015265.3(NP_056080.1):p.(Asn531Lysfs*21)
NM_015265.3:c.1624dup Success NM_015265.3:c.1624dup N/A NM_015265.3:r.(1624dup) NM_015265.3(NP_056080.1):p.(Arg542Profs*10)
NM_015265.3:c.[1639del;1642C>T] Success NM_015265.3:c.[1639del;1642C>T] N/A NM_015265.3:r.([1639del;1642c>u]) NM_015265.3(NP_056080.1):p.?
NM_015265.3:c.1657del Success NM_015265.3:c.1657del N/A NM_015265.3:r.(1657del) NM_015265.3(NP_056080.1):p.(Asp553Metfs*71)
NM_015265.3:c.1728del Success NM_015265.3:c.1728del N/A NM_015265.3:r.(1728del) NM_015265.3(NP_056080.1):p.(Glu577Serfs*47)
NM_015265.3:c.1825_1826dup Success NM_015265.3:c.1825_1826dup N/A NM_015265.3:r.(1825_1826dup) NM_015265.3(NP_056080.1):p.(Asp609Glufs*16)
NM_015265.3:c.1945dup Success NM_015265.3:c.1945dup N/A NM_015265.3:r.(1945dup) NM_015265.3(NP_056080.1):p.(Ser649Phefs*40)
NM_015265.3:c.2028del Success NM_015265.3:c.2028del N/A NM_015265.3:r.(2028del) NM_015265.3(NP_056080.1):p.(Glu678Serfs*18)
NM_015265.3:c.2074G>T Success NM_015265.3:c.2074G>T N/A NM_015265.3:r.(2074g>u) NM_015265.3(NP_056080.1):p.(Glu692*)
